# Supplementary material for: Whole genome de novo sequencing and comparative genomic analyses suggests that Chlamydia psittaci strain 84/2334 should be reclassified as Chlamydia abortus species
Source: BMC Genomics. 2021 Mar 6;22:159. doi: 10.1186/s12864-021-07477-6 (PMC7937271; doi:10.1186/s12864-021-07477-6)
Supplement: Supplementary file 1 — Additional file 1: Table S1. Results of rMLST analysis to determine species classification using the rps gene database at https://pubmlst.org/species-id. [file 12864_2021_7477_MOESM1_ESM.xlsx]

## Sheet: output
Locus	Allele	Length	Contig	Start position	End position	Linked data values	Flags
BACT000001 (rpsA)	52273	1746	84_2334	525449	527194	species: Chlamydia abortus [n=1]
BACT000002 (rpsB)	36444	831	84_2334	56976	57806	species: Chlamydia abortus [n=1]
BACT000003 (rpsC)	34488	672	84_2334	111667	112338	species: Chlamydia abortus [n=1]
BACT000004 (rpsD)	38718	630	84_2334	17033	17662	species: Chlamydia abortus [n=1]
BACT000005 (rpsE)	384	498	84_2334	115966	116463	species: Chlamydia abortus [n=53]
BACT000006 (rpsF)	27589	339	84_2334	936242	936580	species: Chlamydia abortus [n=1]
BACT000007 (rpsG)	174	474	84_2334	205674	206147	species: Chlamydia abortus [n=40]
BACT000008 (rpsH)	31929	402	84_2334	114572	114973	species: Chlamydia abortus [n=2]
BACT000009 (rpsI)	35513	402	84_2334	599407	599808	species: Chlamydia abortus [n=1]
BACT000010 (rpsJ)	161	318	84_2334	208281	208598	species: Chlamydia abortus [n=57]
BACT000011 (rpsK)	3688	399	84_2334	118733	119131	species: Chlamydia abortus [n=3]
BACT000012 (rpsL)	170	372	84_2334	205259	205630	species: Chlamydia abortus [n=58]
BACT000013 (rpsM)	115	369	84_2334	118344	118712	species: Chlamydia abortus [n=52]
BACT000014 (rpsN)	32218	306	84_2334	953518	953823	species: Chlamydia abortus [n=2]
BACT000015 (rpsO)	128	270	84_2334	862288	862557	species: Chlamydia abortus [n=57]
BACT000016 (rpsP)	3519	360	84_2334	741588	741947	species: Chlamydia abortus [n=3]
BACT000017 (rpsQ)	26867	252	84_2334	112999	113250	species: Chlamydia abortus [n=1]
BACT000018 (rpsR)	26800	249	84_2334	935976	936224	species: Chlamydia abortus [n=2]
BACT000019 (rpsS)	98	267	84_2334	111038	111304	species: Chlamydia abortus [n=56]
BACT000020 (rpsT)	28691	297	84_2334	1156499	1156795	species: Chlamydia abortus [n=1]
BACT000021 (rpsU)	84	177	84_2334	373539	373715	species: Chlamydia psittaci [n=59]; Chlamydia abortus [n=58]
BACT000030 (rplA)	40678	699	84_2334	797412	798110	species: Chlamydia abortus [n=1]
BACT000031 (rplB)	40990	855	84_2334	110178	111032	species: Chlamydia abortus [n=1]
BACT000032 (rplC)	4580	666	84_2334	108448	109113	species: Chlamydia abortus [n=3]
BACT000033 (rplD)	35129	675	84_2334	109130	109804	species: Chlamydia abortus [n=1]
BACT000034 (rplE)	33696	543	84_2334	114011	114553	species: Chlamydia abortus [n=1]
BACT000035 (rplF)	36363	552	84_2334	115005	115556	species: Chlamydia abortus [n=1]
BACT000036 (rplL)	170	396	84_2334	796449	796844	species: Chlamydia abortus [n=51]
BACT000038 (rplI)	35988	519	84_2334	935437	935955	species: Chlamydia abortus [n=1]
BACT000039 (rplJ)	30936	513	84_2334	796886	797398	species: Chlamydia abortus [n=1]
BACT000040 (rplK)	146	426	84_2334	798133	798558	species: Chlamydia abortus [n=57]
BACT000042 (rplM)	32587	453	84_2334	598941	599393	species: Chlamydia abortus [n=1]
BACT000043 (rplN)	170	369	84_2334	113285	113653	species: Chlamydia abortus [n=55]
BACT000044 (rplO)	179	435	84_2334	116456	116890	species: Chlamydia abortus [n=54]
BACT000045 (rplP)	32456	417	84_2334	112365	112781	species: Chlamydia abortus [n=1]
BACT000046 (rplQ)	31028	429	84_2334	120291	120719	species: Chlamydia abortus [n=1]
BACT000047 (rplR)	164	372	84_2334	115579	115950	species: Chlamydia abortus [n=54]
BACT000048 (rplS)	31917	369	84_2334	740112	740480	species: Chlamydia abortus [n=1]
BACT000049 (rplT)	34446	366	84_2334	874316	874681	species: Chlamydia abortus [n=1]
BACT000050 (rplU)	28829	321	84_2334	211211	211531	species: Chlamydia abortus [n=1]
BACT000051 (rplV)	473	336	84_2334	111323	111658	species: Chlamydia abortus [n=49]
BACT000052 (rplW)	411	336	84_2334	109821	110156	species: Chlamydia abortus [n=41]
BACT000053 (rplX)	29372	342	84_2334	113668	114009	species: Chlamydia abortus [n=2]
BACT000056 (rpmA)	31326	249	84_2334	211562	211810	species: Chlamydia abortus [n=1]
BACT000057 (rpmB)	3181	270	84_2334	511032	511301	species: Chlamydia abortus [n=4]
BACT000058 (rpmC)	402	219	84_2334	112788	113006	species: Chlamydia abortus [n=56]
BACT000060 (rpmE)	386	327	84_2334	745610	745936	species: Chlamydia abortus [n=51]
BACT000061 (rpmF)	1734	183	84_2334	926444	926626	species: Chlamydia psittaci [n=6]; Chlamydia abortus [n=2]
BACT000062 (rpmG)	125	159	84_2334	594776	594934	species: Chlamydia abortus [n=59]
BACT000063 (rpmH)	2965	138	84_2334	954250	954387	species: Chlamydia abortus [n=3]
BACT000064 (rpmI)	108	195	84_2334	874700	874894	species: Chlamydia abortus [n=57]
BACT000065 (rpmJ)	25100	138	84_2334	953849	953986	species: Chlamydia abortus [n=1]
