# Supplementary material for: Whole genome de novo sequencing and comparative genomic analyses suggests that Chlamydia psittaci strain 84/2334 should be reclassified as Chlamydia abortus species
Source: BMC Genomics. 2021 Mar 6;22:159. doi: 10.1186/s12864-021-07477-6 (PMC7937271; doi:10.1186/s12864-021-07477-6)
Supplement: Supplementary file 4 — Additional file 4: Table S2. Results of digital DNA-DNA hybridization to determine species using the Genome-to-Genome Distance Calculator 2.1 at http://ggdc.dsmz.de/ggdc.php. [file 12864_2021_7477_MOESM4_ESM.xlsx]

## Sheet: ggdc_results_20-11-24-13-33-102
				Formula 1				Formula 2				Formula 3				G+C difference
Query genome	Reference genome	Reference Species	Reference Strain	DDH	Model C.I.	Distance	Prob. DDH >= 70%	DDH	Model C.I.	Distance	Prob. DDH >= 70%	DDH	Model C.I.	Distance	Prob. DDH >= 70%
cp031646.1	cp002586.1	C. psittaci	6BC	99.9	[99.9 - 100%]	0.0031	99.59	48.6	[46 - 51.2%]	0.0749	15.55	94.4	[92.4 - 96%]	0.0778	99.81	0.89
cp031646.1	cp003790.1	C. psittaci	84/55	100	[99.9 - 100%]	0.0028	99.59	48.6	[46 - 51.2%]	0.075	15.43	94.5	[92.4 - 96%]	0.0776	99.81	0.89
cp031646.1	cp003797.1	C. psittaci	CP3	100	[99.9 - 100%]	0.0029	99.59	48	[45.4 - 50.6%]	0.0763	14.13	94.3	[92.2 - 95.8%]	0.079	99.8	0.89
cp031646.1	cp003791.1	C. psittaci	GR9	99	[98.2 - 99.4%]	0.0191	99.39	50.7	[48.1 - 53.3%]	0.07	21.09	93.1	[90.8 - 94.9%]	0.0878	99.73	0.87
cp031646.1	cp003798.1	C. psittaci	NJ1	100	[99.9 - 100%]	0.0027	99.59	48.6	[46 - 51.3%]	0.0749	15.57	94.5	[92.5 - 96%]	0.0773	99.81	0.99
cp031646.1	cp003792.1	C. psittaci	MN	100	[99.9 - 100%]	0.0028	99.59	48.3	[45.7 - 50.9%]	0.0758	14.66	94.4	[92.3 - 95.9%]	0.0783	99.8	0.89
cp031646.1	cp003793.1	C. psittaci	VS225	100	[99.9 - 100%]	0.0026	99.59	48.9	[46.3 - 51.5%]	0.0743	16.11	94.6	[92.5 - 96.1%]	0.0767	99.81	0.93
cp031646.1	cp003794.1	C. psittaci	WS/RT/E30	99	[98.3 - 99.5%]	0.0183	99.4	50.1	[47.5 - 52.7%]	0.0714	19.42	93.1	[90.7 - 94.8%]	0.0884	99.72	0.92
cp031646.1	cp003795.1	C. psittaci	M56	99.9	[99.7 - 99.9%]	0.0056	99.56	47.8	[45.2 - 50.4%]	0.0769	13.64	93.9	[91.7 - 95.5%]	0.082	99.78	1.16
cp031646.1	cp003796.1	C. psittaci	WC	100	[99.9 - 100%]	0.0028	99.59	48.7	[46.1 - 51.3%]	0.0747	15.77	94.5	[92.5 - 96%]	0.0772	99.81	0.87
cp031646.1	ls450958.1	C. abortus	15-70d/24	99	[98.1 - 99.4%]	0.0192	99.39	84.5	[81.8 - 86.9%]	0.0182	93.47	98.5	[97.7 - 99.1%]	0.0371	99.95	0.12
cp031646.1	ls450956.1	C. abortus	15-49d/3	98.6	[97.6 - 99.2%]	0.023	99.33	79.2	[76.2 - 81.9%]	0.0243	89.95	97.8	[96.6 - 98.5%]	0.0468	99.93	0.31
cp031646.1	cr848038.1	C. abortus	S26/3	99.8	[99.6 - 99.9%]	0.0069	99.55	90.1	[87.8 - 92%]	0.012	95.84	99.6	[99.2 - 99.8%]	0.0188	99.98	0.08
cp031646.1	ln554882.1	C. abortus	AB7	99.8	[99.6 - 99.9%]	0.0069	99.55	90.1	[87.8 - 92%]	0.012	95.84	99.6	[99.2 - 99.8%]	0.0188	99.98	0.09
cp031646.1	cp018296.1	C. abortus	LLG	99.5	[99 - 99.7%]	0.0127	99.48	92.1	[90 - 93.8%]	0.0098	96.45	99.4	[99 - 99.7%]	0.0224	99.97	0.12
